# Supplementary material for: Cooking, cleaning, and tossing: high-resolution analysis of domestic activities at the Mid-Neolithic site of Molino Casarotto (Vicenza, NE Italy)
Source: Archaeol Anthropol Sci. 2025 Dec 11;18(1):4. doi: 10.1007/s12520-025-02353-w (PMC12698799; doi:10.1007/s12520-025-02353-w)
Supplement: Supplementary file 1 — (XLSX 16.7 KB) [file 12520_2025_2353_MOESM1_ESM.xlsx]

## Sheet: Foglio1
Nicosia et al., Cooking, cleaning, and tossing: high-resolution analysis of domestic activities at the mid-Neolithic site of Molino Casarotto (Vicenza, NE Italy)
SI1. Main characteristics (i.e., microstructure, main inclusions, orientation of coarse components) and interpretation of each SMT
SMT		Main characteristics						Interpretation
		Porosity	Microstructure	C/f rel dist	B-fabric	Main inclusions/ features	Orientation coarse components
SMT 1: Laminated lake calcareous marl	1a	Planar voids	Massive/weakly separated platy	Open porphyric	Crystallitic	Micrite and sparite	Parallel and horizontal	Lake calcareous marl
						Tissue residues
		Channels				Organ residues
						Shell fragments
	1b	Planar voids	Subangular and angular blocky	Porphyric	Crystallitic	Micrite and sparite	Random	Same as SMT 1a but bioturbated
						Quartz
		Channels				Tissue residues
						Shell fragments
SMT 2: peat		Vegetal voids	/	Open porphyric	/	Tissue residues	Parallel and horizontal	Natural peat accumulation with charcoal infiltrated from subunits above through trampling
						Charcoal and microcharcoal
		Simple packing voids				Fish bone fragments
						Quartz
SMT 3: charcoal-dominated units/subunits	3a	Compound packing voids	Single grain	Coarse monic	Undifferentiated	Charcoal (deciduous wood)	Parallel and horizontal	Thick units: hearth rake-out. Wood as fuel Thin laminae above cooking plates: charred residues that survived cleaning activities carried out prior to the renewal of the plates
						Shell fragments
		Simple packing voids				Burnt soil aggregates from SMT 6d
						Burnt bones/fish bones
	3b	Compound packing voids	Crumb	Porphyric	Juxtaposed - crystallitic and stipple-speckled	Organic mud crumbs	Parallel and horizontal	Trample (sensu Banerjea, et al. 2015) reworking dumped material of domestic origin
						Same as SMT 3a
		Simple packing voids				Ash aggregates
	3c	Simple packing voids	/	Porphyric	/	Charred tissue and organ residues	Parallel and horizontal	Peat used as fuel
						Quartz
SMT 4: units/subunits dominated by shell fragments	4a	Packing voids	/	Porphyric	Crystallitic	Shell fragments	Parallel and inclined	Shell tossing associated with dumping of combustion by-products. Trampled
						Wood ash
						Microcharcoal
						Burnt bone fragments
	4b	Packing voids	/	Porphyric	Stipple-speckled	Shell fragments	Parallel and horizontal	Repeated shell tossing episodes. Trampling in a wet context
						Charcoal
						Organic mud/peat
SMT 5: ash-dominated units/subunits	5a	Complex packing voids	Massive	Porphyric	Crystallitic	Wood ash	Parallel and inclined	Trampled domestic hearth rake-out / in situ combustion by-products. Wood as fuel
						Microcharcoal
						Shell fragments with fissures
						Burnt bone fragments
						Burnt soil aggregates from SMT 6d
	5b	Planar voids	Massive	Porphyric	Crystallitic	Wood ash	Parallel and horizontal	As SMT 5a
						Microcharcoal
		Compound packing voids				Burnt bone fragments
		Complex packing voids				Burnt soil aggregates from SMT 6d
	5c	Vughs	Vughy	Open porphyric	Crystallitic	Wood ash	Random	As SMT 5a
						Burnt bone fragments
		Channels				Charcoal
						Shell fragments with fissures
	5d	Packing voids	Crumb / subangular blocky	Porphyric	Crystallitic	Wood ash	Parallel and horizontal	As SMT 5a
		Planar voids				Shell fragments with fissures
		Channels				Burnt soil aggregates from SMT 6d
		Vughs				Burnt bone fragments
						Charcoal
	5e	/	Massive	Porphyric	Crystallitic	Brownish ash	/	As SMT 5a
						Charcoal
SMT 6: mineral units/subunits	6a	Compound packing voids	Crumb	Porphyric	Cross-striated	Muscovite	Random	Modern Ap horizon and infilling of peat quarrying trenches
						Calcite
						Quartz
						Organic punctuations
						Shell fragments
						Charcoal
	6b	Vertical planar voids	Massive	Porphyric	Crystallitic	Calcite	Parallel and horizontal	Trample from the surrounding areas
		Channels				Quartz
						Charcoal
						Shell fragments
		Compound packing voids				Wood ash domains
	6c	Planar voids	Subangular blocky	Porphyric	Crystallitic	Quartz	Random	Trample from the surrounding areas
						Calcite
						Muscovite
						Burnt bone and fish bone fragments
						Shell fragments
	6d	Planar voids	Subangular blocky	Double-spaced porphyric	Stipple-speckled, locally random striated	Quartz	Random	Homogeneous cooking plate structure
						Mica
		Vughs				Limpid clay coatings (also deformed)
		Channels				Organic punctuations
	6e	Planar voids	Subangular blocky (well-separated peds)	Double-spaced porphyric	Stipple-speckled	Same as SMT 6d, but in aggregates of different colour	Random	Heterogeneous cooking plate structures
		Vughs
		Channels
